# Supplementary material for: Risk Factors for Postoperative Pulmonary Complications Leading to Increased In-Hospital Mortality in Patients Undergoing Thoracotomy for Primary Lung Cancer Resection: A Multicentre Retrospective Cohort Study of the German Thorax Registry
Source: J Clin Med. 2022 Sep 29;11(19):5774. doi: 10.3390/jcm11195774 (PMC9572507; doi:10.3390/jcm11195774)
Supplement: Supplementary file 1 [file jcm-11-05774-s001.zip]

Archive with 1 entries (1 files):
- jcm-1877906-supplementary.pdf
